# Supplementary material for: Characterization of Changes in Gene Expression and Biochemical Pathways at Low Levels of Benzene Exposure
Source: PLoS One. 2014 May 1;9(5):e91828. doi: 10.1371/journal.pone.0091828 (PMC4006721; doi:10.1371/journal.pone.0091828)
Supplement: Table S1 — List of supervised learning algorithms. (XLSX) [file pone.0091828.s004.xlsx]

## Sheet: Sheet1
Algorithm	Parameter settings	Number
Bagging	minsplit = 20: cp = 0.01: maxdepth = 30	1
Random Forests	mtry=1,5,10: nodesize=1,5,10: ntree=1000,2000	18
Generalized Additive Models	degree=2,3,4	3
Neural Nets	size=2,3,4	3
Loess	span=0.25, 0.5, 0.75	3
Polymars	default settings	1
Bayesglm	default settings	1
cforest	default settings	1
svm	default settings	1
