# Supplementary material for: Characterization of Changes in Gene Expression and Biochemical Pathways at Low Levels of Benzene Exposure
Source: PLoS One. 2014 May 1;9(5):e91828. doi: 10.1371/journal.pone.0091828 (PMC4006721; doi:10.1371/journal.pone.0091828)
Supplement: Table S3 — p-Values for KEGG pathways. The p-values were computed using the SEPEA_NT3 procedure [26] based on results of differential from expression (in at least one of the four benzene exposure groups) from the linear mixed models with (L1) and without (L0) using the blood cell counts as potential confounders of gene expression. Also listed are the p-values obtained the KEGG pathway enrichment using genes commonly identified by both models, unique to the model (L0) and unique to the model (L1). (XLSX) [file pone.0091828.s006.xlsx]

## Sheet: Sheet1
Sno	KEGG PathID	No of genes in pathway	Pathway description	Linear mixed model w/o blood cell counts (L0)	Linear mixed model with blood cell counts (L1)	Common Genes to L0 and L1	Unique to L0	Unique to L1
1	path:hsa00010	65	Glycolysis / Gluconeogenesis - Homo sapiens (human)	0.6809	0.6243	0.7058	0.7166	1
2	path:hsa00020	30	Citrate cycle (TCA cycle) - Homo sapiens (human)	0.3662	0.377	0.2242	0.4396	1
3	path:hsa00030	28	Pentose phosphate pathway - Homo sapiens (human)	0.7404	0.6099	0.8041	1	1
4	path:hsa00040	34	Pentose and glucuronate interconversions - Homo sapiens (human)	0.8885	0.8923	1	0.4853	1
5	path:hsa00051	36	Fructose and mannose metabolism - Homo sapiens (human)	0.011	0.0391	0.0362	1	1
6	path:hsa00052	29	Galactose metabolism - Homo sapiens (human)	0.0546	0.0543	0.1702	0.0594	1
7	path:hsa00053	27	Ascorbate and aldarate metabolism - Homo sapiens (human)	0.9983	0.9965	1	1	1
8	path:hsa00061	6	Fatty acid biosynthesis - Homo sapiens (human)	0.8926	0.8939	1	1	1
9	path:hsa00062	23	Fatty acid elongation - Homo sapiens (human)	0.8828	0.8872	1	1	1
10	path:hsa00071	44	Fatty acid metabolism - Homo sapiens (human)	0.8759	0.7133	0.9201	1	1
11	path:hsa00072	9	Synthesis and degradation of ketone bodies - Homo sapiens (human)	0.3217	0.1957	1	1	1
12	path:hsa00100	17	Steroid biosynthesis - Homo sapiens (human)	0.078	0.2355	0.1517	0.0992	0.1075
13	path:hsa00120	17	Primary bile acid biosynthesis - Homo sapiens (human)	0.075	0.0773	1	1	1
14	path:hsa00130	7	Ubiquinone and other terpenoid-quinone biosynthesis - Homo sapiens (human)	0.3536	0.3526	1	1	1
15	path:hsa00140	56	Steroid hormone biosynthesis - Homo sapiens (human)	0.9945	0.9901	0.0268	1	1
16	path:hsa00190	133	Oxidative phosphorylation - Homo sapiens (human)	0.6853	0.5871	0.088	0.4722	0.3212
17	path:hsa00230	166	Purine metabolism - Homo sapiens (human)	0.3585	0.5089	0.2988	0.4541	0.425
18	path:hsa00232	7	Caffeine metabolism - Homo sapiens (human)	1	1	1	1	1
19	path:hsa00240	101	Pyrimidine metabolism - Homo sapiens (human)	0.4012	0.5045	0.5075	0.498	0.3963
20	path:hsa00250	32	Alanine, aspartate and glutamate metabolism - Homo sapiens (human)	0.097	0.0828	0.5037	0.2568	1
21	path:hsa00260	37	Glycine, serine and threonine metabolism - Homo sapiens (human)	0.4969	0.5959	1	0.1487	1
22	path:hsa00270	35	Cysteine and methionine metabolism - Homo sapiens (human)	0.3604	0.3154	0.2123	0.2721	0.1553
23	path:hsa00280	44	Valine, leucine and isoleucine degradation - Homo sapiens (human)	0.6675	0.6752	1	0.5548	1
24	path:hsa00290	5	Valine, leucine and isoleucine biosynthesis - Homo sapiens (human)	0.5015	0.4686	0.2565	1	1
25	path:hsa00300	2	Lysine biosynthesis - Homo sapiens (human)	1	1	1	1	1
26	path:hsa00310	49	Lysine degradation - Homo sapiens (human)	0.145	0.1908	0.2059	1	0.1637
27	path:hsa00330	57	Arginine and proline metabolism - Homo sapiens (human)	0.6126	0.5117	0.7329	0.3816	1
28	path:hsa00340	28	Histidine metabolism - Homo sapiens (human)	0.8936	0.8956	1	1	1
29	path:hsa00350	38	Tyrosine metabolism - Homo sapiens (human)	0.0281	0.102	0.8665	0.5225	1
30	path:hsa00360	18	Phenylalanine metabolism - Homo sapiens (human)	0.8525	0.8087	0.6542	0.2952	1
31	path:hsa00380	40	Tryptophan metabolism - Homo sapiens (human)	0.8972	0.892	0.4637	1	1
32	path:hsa00400	5	Phenylalanine, tyrosine and tryptophan biosynthesis - Homo sapiens (human)	0.1108	0.136	0.2091	1	1
33	path:hsa00410	29	beta-Alanine metabolism - Homo sapiens (human)	0.9536	0.9316	1	0.2609	1
34	path:hsa00430	10	Taurine and hypotaurine metabolism - Homo sapiens (human)	0.6357	0.6185	1	1	0.0638
35	path:hsa00450	17	Selenocompound metabolism - Homo sapiens (human)	0.8773	0.801	0.5447	1	1
36	path:hsa00460	7	Cyanoamino acid metabolism - Homo sapiens (human)	0.3456	0.2647	1	1	0.0271
37	path:hsa00471	4	D-Glutamine and D-glutamate metabolism - Homo sapiens (human)	0.0197	0.0151	0.1129	1	1
38	path:hsa00472	1	D-Arginine and D-ornithine metabolism - Homo sapiens (human)	1	1	1	1	1
39	path:hsa00480	49	Glutathione metabolism - Homo sapiens (human)	0.1864	0.1125	0.938	0.192	0.0143
40	path:hsa00500	55	Starch and sucrose metabolism - Homo sapiens (human)	0.5085	0.6201	0.7612	0.6116	1
41	path:hsa00510	49	N-Glycan biosynthesis - Homo sapiens (human)	0.8318	0.795	1	0.0192	0.2777
42	path:hsa00511	17	Other glycan degradation - Homo sapiens (human)	0.3241	0.4066	0.6351	0.0831	1
43	path:hsa00512	31	Mucin type O-Glycan biosynthesis - Homo sapiens (human)	0.6098	0.719	0.5122	1	1
44	path:hsa00514	46	Other types of O-glycan biosynthesis - Homo sapiens (human)	0.8548	0.8677	0.9285	0.1156	0.2632
45	path:hsa00520	48	Amino sugar and nucleotide sugar metabolism - Homo sapiens (human)	0.0616	0.103	0.3598	0.213	1
46	path:hsa00524	5	Butirosin and neomycin biosynthesis - Homo sapiens (human)	0.0191	0.0469	0.2565	1	1
47	path:hsa00531	19	Glycosaminoglycan degradation - Homo sapiens (human)	0.3283	0.3104	0.6542	0.1664	0.0837
48	path:hsa00532	22	Glycosaminoglycan biosynthesis - chondroitin sulfate - Homo sapiens (human)	0.4056	0.3683	1	1	1
49	path:hsa00533	15	Glycosaminoglycan biosynthesis - keratan sulfate - Homo sapiens (human)	0.3939	0.4716	0.4633	0.0165	1
50	path:hsa00534	26	Glycosaminoglycan biosynthesis - heparan sulfate - Homo sapiens (human)	0.3989	0.253	1	1	1
51	path:hsa00561	54	Glycerolipid metabolism - Homo sapiens (human)	0.9861	0.9702	0.9435	1	1
52	path:hsa00562	60	Inositol phosphate metabolism - Homo sapiens (human)	0.2084	0.1238	0.4994	0.1562	0.0076
53	path:hsa00563	25	Glycosylphosphatidylinositol(GPI)-anchor biosynthesis - Homo sapiens (human)	0.2421	0.1022	0.1159	1	1
54	path:hsa00564	85	Glycerophospholipid metabolism - Homo sapiens (human)	0.9999	0.9999	1	1	1
55	path:hsa00565	36	Ether lipid metabolism - Homo sapiens (human)	0.1445	0.1619	0.6058	0.4454	1
56	path:hsa00590	63	Arachidonic acid metabolism - Homo sapiens (human)	0.8974	0.923	0.781	0.175	0.2071
57	path:hsa00591	29	Linoleic acid metabolism - Homo sapiens (human)	0.9999	0.9998	1	1	1
58	path:hsa00592	21	alpha-Linolenic acid metabolism - Homo sapiens (human)	0.9857	0.9892	1	1	1
59	path:hsa00600	46	Sphingolipid metabolism - Homo sapiens (human)	0.9891	0.8927	1	1	1
60	path:hsa00601	26	Glycosphingolipid biosynthesis - lacto and neolacto series - Homo sapiens (human)	0.4524	0.3024	1	0.2852	0.0082
61	path:hsa00603	14	Glycosphingolipid biosynthesis - globo series - Homo sapiens (human)	0.1128	0.1999	0.1499	0.2383	1
62	path:hsa00604	15	Glycosphingolipid biosynthesis - ganglio series - Homo sapiens (human)	0.3591	0.45	0.1811	0.2518	1
63	path:hsa00620	41	Pyruvate metabolism - Homo sapiens (human)	0.7118	0.8681	0.5006	0.3045	1
64	path:hsa00630	23	Glyoxylate and dicarboxylate metabolism - Homo sapiens (human)	0.9146	0.9337	1	1	1
65	path:hsa00640	32	Propanoate metabolism - Homo sapiens (human)	0.7536	0.8194	1	0.0079	1
66	path:hsa00650	29	Butanoate metabolism - Homo sapiens (human)	0.3572	0.24	0.3857	0.405	1
67	path:hsa00670	19	One carbon pool by folate - Homo sapiens (human)	0.589	0.4273	0.1953	1	1
68	path:hsa00730	4	Thiamine metabolism - Homo sapiens (human)	0.3356	0.3883	1	1	1
69	path:hsa00740	12	Riboflavin metabolism - Homo sapiens (human)	0.846	0.8289	1	1	1
70	path:hsa00750	6	Vitamin B6 metabolism - Homo sapiens (human)	1	1	1	1	1
71	path:hsa00760	26	Nicotinate and nicotinamide metabolism - Homo sapiens (human)	0.7684	0.8759	0.6948	0.2873	1
72	path:hsa00770	17	Pantothenate and CoA biosynthesis - Homo sapiens (human)	0.3815	0.4033	1	0.0305	0.0335
73	path:hsa00780	2	Biotin metabolism - Homo sapiens (human)	0.372	0.2727	1	1	1
74	path:hsa00785	3	Lipoic acid metabolism - Homo sapiens (human)	1	1	1	1	1
75	path:hsa00790	14	Folate biosynthesis - Homo sapiens (human)	0.0012	0.0019	0.1482	1	0.0598
76	path:hsa00830	66	Retinol metabolism - Homo sapiens (human)	0.0018	0.0026	1	1	1
77	path:hsa00860	43	Porphyrin and chlorophyll metabolism - Homo sapiens (human)	0.8356	0.6876	0.6996	0.5046	1
78	path:hsa00900	21	Terpenoid backbone biosynthesis - Homo sapiens (human)	0.232	0.2379	0.0544	0.0874	1
79	path:hsa00920	14	Sulfur metabolism - Homo sapiens (human)	0.9379	0.9105	1	1	1
80	path:hsa00970	63	Aminoacyl-tRNA biosynthesis - Homo sapiens (human)	0.7279	0.6475	0.2069	1	1
81	path:hsa00980	80	Metabolism of xenobiotics by cytochrome P450 - Homo sapiens (human)	0.8127	0.4845	0.8014	1	0.1239
82	path:hsa00982	72	Drug metabolism - cytochrome P450 - Homo sapiens (human)	1	1	0.9843	0.6276	0.3784
83	path:hsa00983	51	Drug metabolism - other enzymes - Homo sapiens (human)	0.8348	0.8533	0.4777	0.5581	1
84	path:hsa01040	21	Biosynthesis of unsaturated fatty acids - Homo sapiens (human)	0.9952	0.9929	1	1	1
85	path:hsa01100	1160	Metabolic pathways - Homo sapiens (human)	0.7232	0.8093	0.718	0.3607	0.3287
86	path:hsa02010	44	ABC transporters - Homo sapiens (human)	0.7945	0.836	0.4617	0.5769	1
87	path:hsa03008	79	Ribosome biogenesis in eukaryotes - Homo sapiens (human)	0.735	0.7137	0.9809	1	0.3439
88	path:hsa03010	91	Ribosome - Homo sapiens (human)	0.0015	0.0002	0.2594	0.0086	1
89	path:hsa03013	157	RNA transport - Homo sapiens (human)	0.8115	0.8863	0.6036	0.9312	0.2422
90	path:hsa03015	90	mRNA surveillance pathway - Homo sapiens (human)	0.5948	0.6034	0.9011	1	1
91	path:hsa03018	71	RNA degradation - Homo sapiens (human)	0.8618	0.8604	0.9806	0.7252	1
92	path:hsa03020	31	RNA polymerase - Homo sapiens (human)	0.1354	0.2022	0.2941	0.4521	1
93	path:hsa03022	53	Basal transcription factors - Homo sapiens (human)	0.254	0.1814	0.182	1	1
94	path:hsa03030	36	DNA replication - Homo sapiens (human)	0.1498	0.1424	0.6126	0.5046	0.2151
95	path:hsa03040	127	Spliceosome - Homo sapiens (human)	0.0297	0.0585	0.0159	0.0675	0.5688
96	path:hsa03050	44	Proteasome - Homo sapiens (human)	0.0271	0.0164	0.079	1	1
97	path:hsa03060	23	Protein export - Homo sapiens (human)	0.0014	0.0041	0.0034	1	1
98	path:hsa03320	71	PPAR signaling pathway - Homo sapiens (human)	0.0058	0.0054	0.0033	0.4499	1
99	path:hsa03410	33	Base excision repair - Homo sapiens (human)	0.2767	0.3013	0.5741	1	0.1284
100	path:hsa03420	46	Nucleotide excision repair - Homo sapiens (human)	0.1643	0.0908	0.1019	1	0.2632
101	path:hsa03430	23	Mismatch repair - Homo sapiens (human)	0.0589	0.0548	0.2221	0.3589	1
102	path:hsa03440	28	Homologous recombination - Homo sapiens (human)	0.1676	0.2351	0.8041	0.1814	1
103	path:hsa03450	13	Non-homologous end-joining - Homo sapiens (human)	0.7492	0.6056	1	1	1
104	path:hsa03460	52	Fanconi anemia pathway - Homo sapiens (human)	0.508	0.3736	0.2377	1	1
105	path:hsa04010	268	MAPK signaling pathway - Homo sapiens (human)	0	0.0002	0.0247	0.1968	0.74
106	path:hsa04012	87	ErbB signaling pathway - Homo sapiens (human)	0.0705	0.0742	0.153	0.1666	0.0677
107	path:hsa04020	179	Calcium signaling pathway - Homo sapiens (human)	0.649	0.5805	0.1337	0.1559	0.3321
108	path:hsa04060	265	Cytokine-cytokine receptor interaction - Homo sapiens (human)	0.0135	0.011	0.0244	0.157	0.2466
109	path:hsa04062	189	Chemokine signaling pathway - Homo sapiens (human)	0.0017	0.0019	0.0251	0.0991	0.3202
110	path:hsa04070	80	Phosphatidylinositol signaling system - Homo sapiens (human)	0.083	0.1153	0.1712	0.2416	0.0077
111	path:hsa04080	273	Neuroactive ligand-receptor interaction - Homo sapiens (human)	0.9384	0.8606	0.9218	0.9958	1
112	path:hsa04110	124	Cell cycle - Homo sapiens (human)	0.8306	0.8935	0.4011	0.06	1
113	path:hsa04114	112	Oocyte meiosis - Homo sapiens (human)	0.9841	0.9666	0.7272	0.5524	1
114	path:hsa04115	68	p53 signaling pathway - Homo sapiens (human)	0.7002	0.5701	0.7419	0.678	1
115	path:hsa04120	137	Ubiquitin mediated proteolysis - Homo sapiens (human)	0.6697	0.5384	0.426	0.7408	0.2388
116	path:hsa04122	10	Sulfur relay system - Homo sapiens (human)	0.5565	0.5368	1	1	0.0638
117	path:hsa04130	36	SNARE interactions in vesicular transport - Homo sapiens (human)	0.9259	0.955	0.6743	1	1
118	path:hsa04140	34	Regulation of autophagy - Homo sapiens (human)	0.7946	0.7752	0.5542	1	0.1924
119	path:hsa04141	166	Protein processing in endoplasmic reticulum - Homo sapiens (human)	0.3887	0.4485	0.0113	0.0057	0.0795
120	path:hsa04142	121	Lysosome - Homo sapiens (human)	0.93	0.8416	0.7655	0.7207	0.0991
121	path:hsa04144	202	Endocytosis - Homo sapiens (human)	0.6682	0.7022	0.3137	0.5844	0.7126
122	path:hsa04145	154	Phagosome - Homo sapiens (human)	0.729	0.6476	0.9436	0.0661	0.3915
123	path:hsa04146	78	Peroxisome - Homo sapiens (human)	0.0466	0.0881	0.4811	0.7786	1
124	path:hsa04150	52	mTOR signaling pathway - Homo sapiens (human)	0.1305	0.0545	0.024	1	0.1659
125	path:hsa04210	87	Apoptosis - Homo sapiens (human)	0.0078	0.0117	0.1145	0.122	1
126	path:hsa04260	77	Cardiac muscle contraction - Homo sapiens (human)	0.9574	0.9638	0.8434	0.77	1
127	path:hsa04270	116	Vascular smooth muscle contraction - Homo sapiens (human)	0.6375	0.7025	0.7474	0.0617	1
128	path:hsa04310	151	Wnt signaling pathway - Homo sapiens (human)	0.374	0.3025	0.233	0.895	0.6298
129	path:hsa04320	24	Dorso-ventral axis formation - Homo sapiens (human)	0.1709	0.2074	0.0281	1	1
130	path:hsa04330	47	Notch signaling pathway - Homo sapiens (human)	0.3974	0.5512	0.7176	1	0.1258
131	path:hsa04340	56	Hedgehog signaling pathway - Homo sapiens (human)	0.6137	0.4534	0.9473	0.6141	1
132	path:hsa04350	84	TGF-beta signaling pathway - Homo sapiens (human)	0.0196	0.0185	0.0684	0.156	1
133	path:hsa04360	129	Axon guidance - Homo sapiens (human)	0.7541	0.7728	0.9303	0.1051	1
134	path:hsa04370	76	VEGF signaling pathway - Homo sapiens (human)	0.1888	0.2844	0.3998	0.5484	0.2983
135	path:hsa04380	128	Osteoclast differentiation - Homo sapiens (human)	0.0005	0.0007	0.0008	0.0415	0.566
136	path:hsa04510	200	Focal adhesion - Homo sapiens (human)	0.0245	0.0928	0.1332	0.0774	0.7236
137	path:hsa04512	85	ECM-receptor interaction - Homo sapiens (human)	0.0361	0.1967	0.6387	0.0362	1
138	path:hsa04514	133	Cell adhesion molecules (CAMs) - Homo sapiens (human)	0.7642	0.8862	0.4223	0.0331	0.5058
139	path:hsa04520	73	Adherens junction - Homo sapiens (human)	0.3521	0.2837	0.6553	0.7341	0.3433
140	path:hsa04530	132	Tight junction - Homo sapiens (human)	0.8967	0.9368	0.9775	0.3921	1
141	path:hsa04540	89	Gap junction - Homo sapiens (human)	0.6026	0.7253	0.6073	0.0832	1
142	path:hsa04610	69	Complement and coagulation cascades - Homo sapiens (human)	0.1756	0.2901	0.3008	0.4381	1
143	path:hsa04612	76	Antigen processing and presentation - Homo sapiens (human)	0.0592	0.0495	0.1208	0.1246	0.0056
144	path:hsa04614	17	Renin-angiotensin system - Homo sapiens (human)	0.572	0.5503	0.6351	1	1
145	path:hsa04620	102	Toll-like receptor signaling pathway - Homo sapiens (human)	0	0	0	0.7788	0.0067
146	path:hsa04621	58	NOD-like receptor signaling pathway - Homo sapiens (human)	0.0858	0.0525	0.0429	0.5872	1
147	path:hsa04622	71	RIG-I-like receptor signaling pathway - Homo sapiens (human)	0.0734	0.043	0.0704	0.7454	0.0417
148	path:hsa04623	62	Cytosolic DNA-sensing pathway - Homo sapiens (human)	0.001	0	0.0161	0.6342	0.0618
149	path:hsa04630	155	Jak-STAT signaling pathway - Homo sapiens (human)	0.0115	0.0069	0.0348	0.7872	0.0172
150	path:hsa04640	90	Hematopoietic cell lineage - Homo sapiens (human)	0.0777	0.0375	0.4204	0.2268	0.0345
151	path:hsa04650	139	Natural killer cell mediated cytotoxicity - Homo sapiens (human)	0.0324	0.0276	0.075	0.4599	0.0482
152	path:hsa04660	108	T cell receptor signaling pathway - Homo sapiens (human)	0.002	0.001	0.0001	0.3361	1
153	path:hsa04662	78	B cell receptor signaling pathway - Homo sapiens (human)	0.0052	0.0043	0.0066	1	0.3387
154	path:hsa04664	81	Fc epsilon RI signaling pathway - Homo sapiens (human)	0.0197	0.0323	0.115	0.1201	0.3116
155	path:hsa04666	97	Fc gamma R-mediated phagocytosis - Homo sapiens (human)	0.4282	0.3121	0.4718	0.8099	0.4355
156	path:hsa04670	116	Leukocyte transendothelial migration - Homo sapiens (human)	0.1673	0.3525	0.388	0.6044	0.2823
157	path:hsa04672	50	Intestinal immune network for IgA production - Homo sapiens (human)	0.0504	0.0683	0.1759	0.4675	0.0721
158	path:hsa04710	22	Circadian rhythm - mammal - Homo sapiens (human)	0.4421	0.4237	0.6093	1	1
159	path:hsa04720	70	Long-term potentiation - Homo sapiens (human)	0.2409	0.3247	0.3551	0.0699	1
160	path:hsa04721	64	Synaptic vesicle cycle - Homo sapiens (human)	0.9507	0.9556	1	1	1
161	path:hsa04722	127	Neurotrophin signaling pathway - Homo sapiens (human)	0.0005	0.001	0.0002	0.8765	0.1881
162	path:hsa04723	102	Retrograde endocannabinoid signaling - Homo sapiens (human)	0.599	0.4626	0.3506	0.1443	1
163	path:hsa04724	126	Glutamatergic synapse - Homo sapiens (human)	0.4631	0.5223	0.8243	0.1158	1
164	path:hsa04725	112	Cholinergic synapse - Homo sapiens (human)	0.1052	0.1433	0.158	0.1087	1
165	path:hsa04726	122	Serotonergic synapse - Homo sapiens (human)	0.4388	0.454	0.6046	0.0965	1
166	path:hsa04727	89	GABAergic synapse - Homo sapiens (human)	0.5428	0.316	0.9246	0.24	1
167	path:hsa04728	130	Dopaminergic synapse - Homo sapiens (human)	0.6578	0.617	0.8299	0.2486	1
168	path:hsa04730	70	Long-term depression - Homo sapiens (human)	0.3503	0.3935	0.6246	0.1456	1
169	path:hsa04740	402	Olfactory transduction - Homo sapiens (human)	1	1	1	0.9997	1
170	path:hsa04742	52	Taste transduction - Homo sapiens (human)	0.9324	0.9493	0.9218	0.3058	1
171	path:hsa04744	29	Phototransduction - Homo sapiens (human)	0.7349	0.7367	1	1	1
172	path:hsa04810	212	Regulation of actin cytoskeleton - Homo sapiens (human)	0.3359	0.3553	0.4385	0.1807	0.742
173	path:hsa04910	138	Insulin signaling pathway - Homo sapiens (human)	0.026	0.0169	0.0418	0.5075	0.0401
174	path:hsa04912	101	GnRH signaling pathway - Homo sapiens (human)	0.0342	0.0401	0.1252	0.0838	0.2842
175	path:hsa04914	86	Progesterone-mediated oocyte maturation - Homo sapiens (human)	0.5938	0.4867	0.1536	0.4711	1
176	path:hsa04916	101	Melanogenesis - Homo sapiens (human)	0.7457	0.7501	0.5947	0.3581	1
177	path:hsa04920	69	Adipocytokine signaling pathway - Homo sapiens (human)	0.0037	0.0032	0.0066	0.1245	0.3623
178	path:hsa04930	48	Type II diabetes mellitus - Homo sapiens (human)	0.0319	0.0417	0.0661	0.1085	1
179	path:hsa04940	43	Type I diabetes mellitus - Homo sapiens (human)	0.0117	0.012	0.0229	0.5678	0.249
180	path:hsa04950	25	Maturity onset diabetes of the young - Homo sapiens (human)	0.1065	0.0599	0.7402	1	0.1417
181	path:hsa04960	41	Aldosterone-regulated sodium reabsorption - Homo sapiens (human)	0.3501	0.3971	0.0446	0.4816	1
182	path:hsa04961	49	Endocrine and other factor-regulated calcium reabsorption - Homo sapiens (human)	0.9507	0.945	0.2315	0.0567	1
183	path:hsa04962	44	Vasopressin-regulated water reabsorption - Homo sapiens (human)	0.7139	0.7645	0.6192	0.0386	1
184	path:hsa04964	23	Proximal tubule bicarbonate reclamation - Homo sapiens (human)	0.2682	0.2319	0.7403	1	1
185	path:hsa04966	27	Collecting duct acid secretion - Homo sapiens (human)	0.9989	0.999	1	1	1
186	path:hsa04970	89	Salivary secretion - Homo sapiens (human)	0.8469	0.9094	0.9425	0.0495	1
187	path:hsa04971	74	Gastric acid secretion - Homo sapiens (human)	0.215	0.3639	0.4343	0.0399	1
188	path:hsa04972	101	Pancreatic secretion - Homo sapiens (human)	0.8293	0.87	0.9394	0.3554	1
189	path:hsa04973	44	Carbohydrate digestion and absorption - Homo sapiens (human)	0.5307	0.579	0.8542	1	1
190	path:hsa04974	81	Protein digestion and absorption - Homo sapiens (human)	0.9996	0.9988	1	1	0.4101
191	path:hsa04975	46	Fat digestion and absorption - Homo sapiens (human)	0.7878	0.7773	1	1	1
192	path:hsa04976	71	Bile secretion - Homo sapiens (human)	0.4564	0.5126	0.5088	0.0318	1
193	path:hsa04977	24	Vitamin digestion and absorption - Homo sapiens (human)	0.849	0.8274	1	1	1
194	path:hsa04978	51	Mineral absorption - Homo sapiens (human)	0.5763	0.4949	0.2812	0.5645	0.2864
195	path:hsa05010	168	Alzheimer's disease - Homo sapiens (human)	0.4264	0.1667	0.1502	0.2291	0.0969
196	path:hsa05012	131	Parkinson's disease - Homo sapiens (human)	0.0567	0.0446	0.1263	0.7096	0.2128
197	path:hsa05014	53	Amyotrophic lateral sclerosis (ALS) - Homo sapiens (human)	0.3526	0.2958	0.2213	1	1
198	path:hsa05016	184	Huntington's disease - Homo sapiens (human)	0.3488	0.0979	0.051	0.6917	0.6871
199	path:hsa05020	35	Prion diseases - Homo sapiens (human)	0.3596	0.3919	0.1251	0.1156	0.1746
200	path:hsa05030	45	Cocaine addiction - Homo sapiens (human)	0.0527	0.0371	0.137	0.0476	1
201	path:hsa05031	70	Amphetamine addiction - Homo sapiens (human)	0.7215	0.6445	0.6479	0.2039	1
202	path:hsa05032	92	Morphine addiction - Homo sapiens (human)	0.7523	0.695	0.9046	0.1904	1
203	path:hsa05033	40	Nicotine addiction - Homo sapiens (human)	0.9248	0.8365	1	1	1
204	path:hsa05100	70	Bacterial invasion of epithelial cells - Homo sapiens (human)	0.1728	0.0963	0.7552	0.4	1
205	path:hsa05110	54	Vibrio cholerae infection - Homo sapiens (human)	0.9092	0.8985	1	0.2749	0.2759
206	path:hsa05120	68	Epithelial cell signaling in Helicobacter pylori infection - Homo sapiens (human)	0.1157	0.0986	0.0573	0.3254	0.3075
207	path:hsa05130	55	Pathogenic Escherichia coli infection - Homo sapiens (human)	0.9502	0.9792	1	0.029	1
208	path:hsa05131	61	Shigellosis - Homo sapiens (human)	0.0061	0.0149	0.0387	0.0913	1
209	path:hsa05132	86	Salmonella infection - Homo sapiens (human)	0	0	0	0.1881	1
210	path:hsa05133	74	Pertussis - Homo sapiens (human)	0.0002	0	0.0001	1	1
211	path:hsa05134	55	Legionellosis - Homo sapiens (human)	0.001	0.0008	0.0242	0.0165	0.2808
212	path:hsa05140	74	Leishmaniasis - Homo sapiens (human)	0.0001	0.0012	0.0005	0.6707	0.3071
213	path:hsa05142	104	Chagas disease (American trypanosomiasis) - Homo sapiens (human)	0.0001	0	0	0.7807	1
214	path:hsa05143	37	African trypanosomiasis - Homo sapiens (human)	0.001	0.0004	0	1	1
215	path:hsa05144	51	Malaria - Homo sapiens (human)	0.0002	0.0006	0.0004	0.6295	1
216	path:hsa05145	134	Toxoplasmosis - Homo sapiens (human)	0.0005	0.0005	0.001	0.2761	0.2053
217	path:hsa05146	108	Amoebiasis - Homo sapiens (human)	0.0047	0.0232	0.0026	0.0264	1
218	path:hsa05150	57	Staphylococcus aureus infection - Homo sapiens (human)	0.027	0.0971	0.0998	0.6423	0.2965
219	path:hsa05152	181	Tuberculosis - Homo sapiens (human)	0.0029	0.0008	0.0007	0.9395	0.0093
220	path:hsa05160	134	Hepatitis C - Homo sapiens (human)	0.0012	0.0002	0.0007	0.7397	0.2045
221	path:hsa05162	136	Measles - Homo sapiens (human)	0.0112	0.0128	0.0049	0.5653	0.0204
222	path:hsa05164	174	Influenza A - Homo sapiens (human)	0	0	0	0.2916	0.022
223	path:hsa05166	263	HTLV-I infection - Homo sapiens (human)	0.1264	0.1369	0.0566	0.3194	0.156
224	path:hsa05168	182	Herpes simplex infection - Homo sapiens (human)	0.0097	0.0025	0.0047	0.5551	0.0608
225	path:hsa05200	328	Pathways in cancer - Homo sapiens (human)	0.0215	0.0099	0.0225	0.2827	0.7014
226	path:hsa05202	180	Transcriptional misregulation in cancer - Homo sapiens (human)	0.0007	0	0.0377	0.0303	0.0163
227	path:hsa05210	62	Colorectal cancer - Homo sapiens (human)	0.1031	0.0379	0.0353	1	1
228	path:hsa05211	70	Renal cell carcinoma - Homo sapiens (human)	0.2521	0.302	0.1758	0.1463	1
229	path:hsa05212	70	Pancreatic cancer - Homo sapiens (human)	0.0138	0.0115	0.0529	0.4742	1
230	path:hsa05213	52	Endometrial cancer - Homo sapiens (human)	0.411	0.3928	0.0679	1	1
231	path:hsa05214	65	Glioma - Homo sapiens (human)	0.3088	0.377	0.2152	0.1921	0.2683
232	path:hsa05215	89	Prostate cancer - Homo sapiens (human)	0.0865	0.0698	0.2022	0.2881	1
233	path:hsa05216	29	Thyroid cancer - Homo sapiens (human)	0.1131	0.0896	0.0092	0.1321	1
234	path:hsa05217	55	Basal cell carcinoma - Homo sapiens (human)	0.965	0.9427	0.5878	1	1
235	path:hsa05218	71	Melanoma - Homo sapiens (human)	0.2108	0.3977	0.5092	0.3651	1
236	path:hsa05219	42	Bladder cancer - Homo sapiens (human)	0.3558	0.2957	0.1538	0.1554	1
237	path:hsa05220	73	Chronic myeloid leukemia - Homo sapiens (human)	0.2957	0.212	0.2639	0.6059	0.3137
238	path:hsa05221	57	Acute myeloid leukemia - Homo sapiens (human)	0.027	0.0136	0.0025	1	0.3011
239	path:hsa05222	87	Small cell lung cancer - Homo sapiens (human)	0.0003	0.0005	0.0007	0.0584	1
240	path:hsa05223	54	Non-small cell lung cancer - Homo sapiens (human)	0.0415	0.052	0.044	0.2934	0.283
241	path:hsa05310	32	Asthma - Homo sapiens (human)	0.158	0.2413	0.2272	0.108	0.1387
242	path:hsa05320	54	Autoimmune thyroid disease - Homo sapiens (human)	0.6546	0.7045	0.8794	0.2933	0.0399
243	path:hsa05322	138	Systemic lupus erythematosus - Homo sapiens (human)	0.9924	0.9957	0.8384	0.7861	0.3213
244	path:hsa05323	93	Rheumatoid arthritis - Homo sapiens (human)	0	0	0.0001	0.5388	0.4569
245	path:hsa05330	39	Allograft rejection - Homo sapiens (human)	0.7756	0.827	0.7315	0.2717	0.0942
246	path:hsa05332	41	Graft-versus-host disease - Homo sapiens (human)	0.0003	0.0003	0.1252	0.5516	0.2404
247	path:hsa05340	37	Primary immunodeficiency - Homo sapiens (human)	0.8231	0.6596	0.466	1	1
248	path:hsa05410	83	Hypertrophic cardiomyopathy (HCM) - Homo sapiens (human)	0.1662	0.243	0.2981	0.2233	1
249	path:hsa05412	74	Arrhythmogenic right ventricular cardiomyopathy (ARVC) - Homo sapiens (human)	0.1597	0.2101	0.1967	0.4804	1
250	path:hsa05414	92	Dilated cardiomyopathy - Homo sapiens (human)	0.0878	0.1706	0.6055	0.0499	1
251	path:hsa05416	72	Viral myocarditis - Homo sapiens (human)	0.1287	0.2815	0.1385	0.4083	0.3474

## Sheet: Sheet2
0.7058	0.2242	0.8041	1	0.0362	0.1702	1	1	1	0.9201	1	0.1517	1	1	0.0268	0.088	0.2988	1	0.5075	0.5037	1	0.2123	1	0.2565	1	0.2059	0.7329	1	0.8665	0.6542	0.4637	0.2091	1	1	0.5447	1	0.1129	1	0.938	0.7612	1	0.6351	0.5122	0.9285	0.3598	0.2565	0.6542	1	0.4633	1
0.7166	0.4396	1	0.4853	1	0.0594	1	1	1	1	1	0.0992	1	1	1	0.4722	0.4541	1	0.498	0.2568	0.1487	0.2721	0.5548	1	1	1	0.3816	1	0.5225	0.2952	1	1	0.2609	1	1	1	1	1	0.192	0.6116	0.0192	0.0831	1	0.1156	0.213	1	0.1664	1	0.0165	1
1	1	1	1	1	1	1	1	1	1	1	0.1075	1	1	1	0.3212	0.425	1	0.3963	1	1	0.1553	1	1	1	0.1637	1	1	1	1	1	1	1	0.0638	1	0.0271	1	1	0.0143	1	0.2777	1	1	0.2632	1	1	0.0837	1	1	1
[truncated: 201 more columns]
